# Supplementary material for: Event-Based Surveillance in mass gatherings: a global scoping review on effectiveness, scope, and lessons learned
Source: Front Public Health. 2026 Feb 17;14:1762219. doi: 10.3389/fpubh.2026.1762219 (PMC12961754; doi:10.3389/fpubh.2026.1762219)
Supplement: Supplementary file 1 [file Data_Sheet_1.xlsx]

## Sheet: Master sheet
Study ID	Title	Study	MG Event Name	MG Event Type	Average Participants	Source/ Journal Name	Type of publication and study	Author(s)	Country	Income Classification	WHO Region	EBS activities year	Publication year	Organization/s	Primary focus of the study	EBS Effectiveness	Duration of EBS	New or adopted EBS strategy	Surveillance types	EBS Tool(s)/ Source(s)	EBS Scope	Cross Border Surveillance	Technological Integration	EBS results	Best Practices (Strengths)	Challenges (Gaps)	Next Steps	Link	Notes
1	Disease surveillance during a large religious mass gathering in India: The Prayagraj Kumbh 2019 experience	Vikasendu Aggrawala, et al. 2020	Kumbh Mela	Religious event	120 M	International Journal of Infectious Diseases	Peer-Reviewed Article of a case-base study	Vikasendu Aggrawala, et al.	India	Lower Middle Income	SEARO	2019	2020	Mix (Uttar Pradesh Health Department, National Centre for Disease Control (NCDC), Integrated Disease Surveillance Programme (IDSP), National Vector Borne Disease Control Programme (NVBDCP), Food Safety and Standards Authority (FSSAI), International Health Division of Directorate General of Health Services, National Disaster Management Authority (NDMA), and partners including the US Centers for Di…	Disease surveillance during Kumbh Mela MG event	Effective	50 days January 14 to March 3, 2019	New	IBS & EBS	Media reports, private health, facility reports, food safety reports	All hazard	No	Limited (combination of manual and electronic data collection)	12 early warning signals from IBS and EBS	Rapid response within 2 hours, situational assessment reports reviewed daily by NCDC (WHO IHR focal point for India)	Over-reliance on manual data collection, inconsistent reporting mechanisms from private health facilitie, limited integration of digital tools for data aggregation and analysis and need for stronger coordination between multiple agencies for EBS response	Improve technological integration by using web-based reporting platform, highly invest in disease surveillance as part of MG public health planning, streamline private-sector reporting and enhance coordination among surveillance agencies. develop an incident command center (ICC) with epidemic intelligence capacity for early disease detection	Link	Results didn't categorize signals from IBS and EBS
2	Novel Cricket World Cup Mass Gatherings Surveillance for Event-Based Surveillance in the Caribbean Region	Keston Daniel, et al. 2025	Cricket World Cup	Sportive event	Not specified	Journal of Epidemiology and Global Health	Peer-Reviewed Article of a case-base study	Keston Daniel, Mohamed Elsherbiny, Sastee Kissoondan, Lisa Indar	Mix of six host countries in the Caribbean (Antigua and Barbuda (ATG), Barbados (BAR), Guyana (GUY), Trinidad & Tobago (TTO), St. Lucia (SLU), St. Vincent & the Grenadines (SVG))	High and Upper Middle Income	PAHO	2024	2025	CARPHA (Caribbean Public Health Agency)	Event-Based Surveillance in Cricket World Cup as a Mass Gathering setting	Effective	30 days June 1 to June 30, 2024	Adopted. The system expanded upon the existing THiS platform for mass gatherings and was customized for MG-specific needs.	EBS and Syndromic Surveillance	Digital surveillance platform (THiS), Electronic data collection forms, Alert Notification Mechanism, National Epidemiologists, Surveillance Officers, and on-field data entry using tablets.	Infectious diseases and non-communicable health issues (accidents, heat-related illnesses, etc.)	Not mentioned	Yes (Fully digital, web-based platform with in-built alert system and real-time reporting features. Tablets provided to facilitate data collection in the field.)	Two AGE alerts generated at two match sites	Real-time health threats alerts by the system, using tablets for data entry allowed quick, efficient, on-the-field data collection, rapid identification and communication of threats enhanced faster decision-making	Threshold were not determined, no clear methodology for data integration across countries	Expansion of the surveillance system for broader regional adoption and integration into national Early Warning and Response Systems (EWRS)	Link
3	Use of Epidemic Intelligence from Open Sources for global event-based surveillance of infectious diseases for the Tokyo 2020 Olympic and Paralympic Games	Manami Yanagawa, et al. 2022	Olympics and Paraolympic Games	Sportive event	83000	Western Pacific Surveillance and Response Journal	Peer-Reviewed Article of a case-base study	Manami Yanagawa, et al.	Japan	High Income	WPRO	2021	2022	Mix (WHO Regional Office for the Western Pacific and National Institute of Infectious Diseases (NIID))	Event-based surveillance using Epidemic Intelligence from Open Sources (EIOS) to detect potential imported diseases during the Tokyo 2020 Olympic and Paralympic Games	Effective	81 days (July 1, 2021 - September 19, 2021)	New	EBS using EIOS platform	Epidemic Intelligence from Open Sources (EIOS)	Infectious diseases and bioterrorism	Yes	Yes (EIOS platform)	587 assessed as signals, none posing a significant risk to the Games	Effective timely media screening and assessment of potential public health threats, integration of WHO Regional Office and NIID, use of EIOS for early detection and quality-assured risk assessment	Significant manual effort required for article assessment, duplicates in captured signals, and irrelevant articles needed to be discarded (noise), low automation and artificial intelligence use	Improve artificial intelligence in EIOS for faster and more accurate assessments, continue collaboration between WHO and NIID, further refine EBS system for future events	Link
4	Enhanced event-based surveillance: Epidemic Intelligence from Open Sources (EIOS) during FIFA World Cup 2022 Qatar	Mohamed Sallam, et al. 2024	FIFA World Cup	Sportive event	1.5 M	Journal of Infection and Public Health	Peer-Reviewed Article of a case-base study	Mohamed Sallam, et al.	Qatar	High Income	EMRO	2022	2024	Mix (Qatar Ministry of Public Health, ECDCEuropean Centre for Disease Prevention and Control and WHO EMRO)	EIOS (an EBS tool) effectiveness in detecting public health signals during mass gathering events from FIFA WC 2022 experience	Effective	47 days November 8 and December 25, 2022	New	EBS using EIOS platform	Epidemic Intelligence from Open Sources (EIOS)	All hazard	Yes	Yes (EIOS platform)	Captured around 5% of events of concern. 1032 signals underwent a risk assessment and 343 moderate-high risk signals. Three signals were declared events of concern mostly rumors about the Middle East Respiratory Syndrome coronavirus (MERS-CoV) and were treated and managed as infodemics.	Use of standardized triage criteria, efficient detection of global signals of concern and collaboration between the MOH and WHO in preparing and conducting the EBS activities	Human resource limitations for processing large data sets, misclassification of signals during triage causing time constrains, issues with data uniformity, model not tested and trained with new data. The study did not incorporate metrics like misclassification, duplication, or irrelevant signals in the signal review. Signal processing criteria were tailored to the Qatari context, affecting genera…	Optimize EIOS algorithms for reduced data noise, integrate with event management systems, explore time-series and geographical analysis, improve interinstitutional collaboration and enhance categorization based on political/social conditions, and add a search function for official sources to improve specificity and reduce manual screening	Link
5	Evaluation of the health protection event-based surveillance for the London 2012 olympic and paralympic games	Severi E., et al. 2014	Olympics and Paraolympic Games	Sportive event	10.8 M	Eurosurveillance Journal	Peer-Reviewed Article, evaluation study	Severi E.; Severi E.; Kitching A.; Crook P.	United Kingdom	High Income	EURO	2012	2014	UK Health Protection Agency (now Public Health England)	Evaluation of EBS system during the Olympics	Effective	69 days (2 July – 12 September 2012)	New	IBS & EBS	Media reports, national health protection units, HPZone Dashboard, Regional Operation Centres (ROCs), DB	Infectious Diseases	No	Limited (combination of manual and electronic data collection)	343 events of interest detected, 147 were new events, 61 classified as significant, 20 reported in the final OCC SitRep	Integrated routine surveillance with event-based reporting, timely detection and risk assessment, high system stability, acceptable reporting system providing situational awareness, effective at meeting the daily reporting and reassurance needs of OCC and high completeness (99.7%).	High false positives due to broad case definitions, time-intensive implementation, limited cross-border surveillance, reporting gaps on weekends/holidays, manual screening needed for risk assessment, training and preparation time underestimated and quality variation in ROC reporting required additional communication	Develop MG-specific EBS evaluation guidance, improve cross-agency coordination, strengthen reporting consistency through training, automate components of surveillance for efficiency, address weekend/holiday reporting gaps and increase technological integration	Link
6	Enhanced event-based surveillance for the Tokyo 2020 Olympic and Paralympic Games	Kasamatsu, Ayu; etal. 2021	Olympics and Paraolympic Games	Sportive event	Tens of thousands	Western Pacific Surveillance and Response Journal	Peer-Reviewed Article of a case-base study	Kasamatsu, Ayu; etal.	Japan	High Income	WPRO	2021	2021	National Institute of Infectious Diseases (NIID)	Enhanced event-based surveillance (EBS) for infectious diseases with potential importation	Effective	80 days (July 1–Sept 19, 2021)	Adopted external EBS tools	EBS	EIOS, BlueDot and the preexisting EBS system in Japan	Infectious Diseases	Yes	Yes (AI-based integration through BlueDot, automated EIOS screening)	140 events, 20 diseases detected, no high-risk events	Triangulation of multiple sources for validity, using external EBS systems reduced workload, data sharing with local health authorities	Time lag in outsourced surveillance, overlapping data sources and reliance on qualitative risk assessment	Future events should improve real-time response, investment in risk assessment criteria, enhanced AI-based integration and faster local verification of signals	Link
7	Event-based surveillance during EXPO Milan 2015: Rationale, tools, procedures, and initial results	Rossodivita, et al. 2016	EXPO	Cultural event	21 M	Health Security Journal	Peer-Reviewed Article of a case-base study	Rossodivita, et al.	Italy	High Income	EURO	2015	2016	Mix (Infectious Diseases Epidemiology Unit – National Centre for Epidemiology, Surveillance and Health Promotion (IDEU-CNESPS), Istituto Superiore di Sanità (ISS), European Centre for Disease Prevention and Control (ECDC), Global Health Security Initiative (GHSAG EAR))	Epidemic Intelligence (EI) and Event-Based Surveillance (EBS) for early detection of infectious diseases during EXPO 2015	Intermediate effectiveness as while confirming the absence of ongoing public health emergencies, the event-based surveillance system was not pivotal to surveillance in the EXPO 2015 context, where preexisting robust indicator-based surveillance systems were not only alerted but enhanced	8 months April 6 – November 30, 2015	Adopted from MedISys and Google Alerts	IBS & EBS	MedISys platform, Google Alerts, monitoring of official and unofficial websites (news, blogs, health reports)	Infectious Diseases	Yes	Yes (Media and web scraping (MedISys), manual expert validation, Google Alerts, statistical modeling for trend analysis)	470 signals detected (411 new, 59 follow-ups), 268 classified as events, 129 confirmed cases, 6 false alerts (95.6% PPV), no epidemiologic links to EXPO 2015.	Integration of IBS and EBS, allowing for Rapid detection and risk assessment of potential outbreaks, collaboration with national (MoH), regional, and international (ECDC, WHO) authorities, structured validation process ensuring high reliability of event classification	High reliance on media sources, requiring expert validation to minimize false positives, difficulty in linking outbreaks to EXPO 2015 due to the prolonged duration and broad target population and limited automation in risk classification and event validation processes.	A structured evaluation is needed to assess the EBS system’s effectiveness, added value for mass gatherings and role in routine infectious disease surveillance, improve AI-driven automation in EBS and risk prioritization, conduct structured evaluation to assess the added value of EBS in mass gatherings and expand regional and international integration for enhanced cross-border surveillance	Link
8	Mediterranean Eastern the for Office Regional WHO Health emergencies quarterly bulletin Third quarter 2024 - July to September 2024: Eastern Mediterranean Region: preparations for mass gathering events	WHO 2024	Multiple	Mix	Varies	Grey Literature, WHO Online Database	Grey Literature (Quarterly bulletin)	WHO EMRO	EMR countries	Mix	EMRO	2023-2028	2024	Mix (WHO EMRO, Ministries of Health and GCMGM (Global Centre for Mass Gatherings Medicine))	Strengthening public health preparedness and event-based surveillance (EBS) for mass gatherings	Effective	NA	Adopted existing strategies from the IHR, regional framework to strengthen public health readiness for mass gatherings, 2023–2028, The Global Center for Mass Gatherings Medicine (GCMGM) in Saudi Arabia, a WHO risk-assessment tool, developed during the COVID-19 pandemic in February 2020,	EBS, IBS, syndromic surveillance, indicator-based, cross-border information exchange	Media, social media, official/non-official reports, daily event-based surveillance (EBS), field technical missions	All hazard	Yes	Not Specified	Not specified	Adopting Risk-Based Approach, expanded risk assessment tool for all hazards, governance & coordination, WHO collaborates with countries & GCMGM for preparedness, training, simulation exercises, and mitigation strategies, enhanced daily EBS monitoring of official & non-official sources, cross-Border Collaboration, joint multisectoral meetings for information sharing & coordinated response, real-Ti…	Surveillance System Gaps, Challenges in Preparedness and Misinformation Impact. Readiness disparities between countries and proper legacy documentation.	Country Support, assist Member States in developing, implementing, and monitoring the regional framework for mass gathering readiness, technical Assistance, provide holistic support to enhance risk-based approaches and public health capacity, knowledge Sharing and vacilitate documentation of legacy and experience exchange for safer mass gatherings.	Link
9	WHO Regional Office for the Eastern Mediterranean Health emergencies biweekly bulletin; Saudi Arabia: managing health risks during the 2024 Hajj	WHO 2024	Hajj	Religious event	2 M	Grey Literature, WHO Online Database	Grey Literature (Biweekly Bulletin)	WHO EMRO	Kingdom of Saudi Arabia	High Income	EMRO	2024	2024	Mix (WHO, Global Center for Mass Gatherings Medicine (GCMGM), Saudi Ministry of Health, ECDC, Gulf CDC)	Event-Based Surveillance in Hajj as a Mass Gathering setting	Effective	16 days (7-23 July 2024)	Adopted Jeddah risk assessment tool; updated health mitigation measures	EBS	Media and social media from official and nonofficial sources	All hazard	Yes	Not Specified	No significant outbreaks or disease signals; 1.3M+ pilgrims received medical services; 83% of 1301 deaths linked to heat exhaustion among unauthorized pilgrims; early preparation, surveillance, and collaboration contributed to effective response.	Early two month preparation, use of Jeddah risk assessment tool, strong collaboration (Saudi MOH, GCMGM, WHO, ECDC, Gulf CDC), mandatory and recommended vaccinations, robust surveillance with entry screening and real-time monitoring	Not specified	Encourage a risk-based approach for future MG events, strengthen surveillance and cross-agency collaboration, improve strategies to manage unauthorized participants, increase pre-travel awareness, health guidance, and vaccination adherence	Link
10	Mediterranean Eastern the for Office Regional WHO Health emergencies biweekly bulletin 16–3 October 2024; Iraq: proactive surveillance strategies during Arbaeen	WHO 2024	Arbaeen	Religious event	21 M	Grey Literature, WHO Online Database	Grey Literature (Biweekly Bulletin)	WHO EMRO	Iraq	Lower Middle Income	EMRO	2024	2024	Mix (WHO EMRO, WHO Iraq Office, Iraqi Ministry of Health)	Early detection, EBS, and management of health risks during Arbaeen	Effective	30 days (August 11 – September 10, 2024)	Not specified	EBS	EIOS, media monitoring, social media	All hazard	Yes	Yes (Media and social media monitoring via EIOS platform)	Five health signals investigated, 4 false (media), 1 confirmed cholera; no mpox or other outbreaks; media picked up road traffic, fire, and earthquake signals, all within normal limits	Early two month preparations, cross-border risk assessments, joint media monitoring (EIOS), strong collaboration (MOH, WHO) and hotline setup	Heatwave during event making high noise of related signals, mpox PHEIC declaration while pilgrims were en route and high number of participants increased EBS strain	Continue cross-border collaboration; maintain post-event surveillance; harmonize surveillance across sectors; emphasize personal preventive actions and public health messaging during mass gatherings	Link
11	Enhanced epidemic intelligence using a web-based screening system during the 2010 fifa world cup in South Africa	Mantero J., et al. 2014	FIFA World Cup	Sportive event	3 M	Eurosurveillance Journal	Peer-Reviewed Article (Report)	Mantero J., et al.	South Africa	Upper Middle Income	AFRO	2010	2014	Mix (European Centre for Disease Prevention and Control (ECDC), National Institute for Communicable Diseases (NICD), WHO)	Monitoring and risk assessment of communicable disease threats during a major international mass gathering	Effective	6 weeks 7 (June – 16 July 2010)	Adopted tailored filtering using MedISys with daily bulletins; integration with WHO and NICD systems	IBS & EBS	MedISys, NICD daily reports, WHO reports, media monitoring, ECDC EI network	Infectious Diseases	Yes	Yes (Web-based screening tool (MedISys))	21 incidents detected, 7 in South Africa; No spread of influenza, meningitis, or RVF; Measles outbreak had cross-border implications; Media-monitored radiation threat quickly ruled out	Rapid information sharing via daily bulletins, collaboration with local and international partners (NICD, WHO), Tailored monitoring tools (MedISys filters) and Multi-source validation of events	Media bias in reporting certain events burdening EBS findings, limitations of unofficial sources without timely validation and dependency on transparency of local reporting systems	Institutionalize tailored EBS for all international MGs; Continue developing EI filtering and validation protocols; Enhance integration with WHO and national platforms	Link
12	International infectious disease surveillance during the London Olympic and paralympic games 2012: Process and outcomes	J Johns, et al. 2013	Olympics and Paraolympic Games	Sportive event	10 M	Eurosurveillance Journal	Peer-Reviewed Article, evaluation study	J Johns, et al.	United Kingdom	High Income	EURO	2012	2013	Mix (Health Protection Agency (HPA), The National Travel Health Network and Centre (NaTHNaC) and ECDC)	Enhanced international surveillance for threats before and during MG	Effective	10.5 weeks (2 July – 12 Sept 2012)	Adopted and enhanced the buisiness as usual.	IBS & EBS	WHO Event Information Site, EWRS, open-source web monitoring, media, state health bulletins	Infectious Diseases	Yes	Yes (semi-automated web-scraping with human analysis and shared platforms)	49 relevant incidents detected, 6 highlighted in daily reports; EI was faster than IHR in 3 of 5 major cases	Standardized risk assessment languag,; single info stream, joint daily review, efficient division of labor, included EPIET fellows, flexible and layered surveillance	Filtering noise from high-volume web data, differentiating relevance and resource-intensive planning	Use model to inform future host countries’ planning; customize based on local capacity and risk profile	Link	Second study on London Olympics 2012
13	Infectious diseases prioritisation for event-based surveillance at the European Union level for the 2012 Olympic and Paralympic games	A Economopoulou, et al. 2014	Olympics and Paraolympic Games	Sportive event	9 M	Eurosurveillance Journal	Peer-Reviewed Article, evaluation study	A Economopoulou, P Kinross, D Domanovic, D Coulombier	United Kingdom	High Income	EURO	2012	2014	Mix (Health Protection Agency (HPA) and the European Centre for Disease Prevention and Control (ECDC))	Event-based surveillance and infectious disease monitoring during mass gatherings	Effective	1.5 months (27 July – 9 September 2012)	New (prioritization of diseases by ECDC diseases experts and delphi discussions)	EBS	News aggregator, Internet-trawling software, Epidemic intelligence systems	Infectious diseases	Yes	Yes (Internet-trawling software)	49 relevant signals out of which, 11 were reported to HPA by ECDC with no major events detected	Timely preparation, well-coordinated effort, delphi method and experts involvement	Unexpected disease threats or other hazards were missed as they only focused on preidentified diseases, media pressure to consider diseases for which secondary transmission was almost impossible and consequently there was no risk of outbreak (eg. Malaria)	A combination of a risk mmatrix and Delphi method for disease prioritization, including unidentified threats (all hazards) to the EBS scope,	Link	Third study on London Olympics 2012
14	Community-Centered Early Warning for Outbreaks in Humanitarian Emergencies: Evaluating Community-Based Surveillance for Priority Communicable Diseases Among Internally Displaced Populations in Iraq	Wolfe, Caitlin M. 2024	Internally Displaced People camps	Internally Displaced People Camps	Not specified	ProQuest Dissertations & Theses	Dissertation	Wolfe, Caitlin M.	Iraq	Upper Middle Income	EMRO	NA	2024	Mix (International Organization for Migration (IOM) and International Federation of Red Cross and Red Crescent Societies (IFRC))	Feasibility and performance of CBS (a form of EBS) for priority communicable diseases in IDP settings	Effective	Not mentioned	New (CBS pilot adapted for IDPs; use of CBS referral codes for integration with clinical data)	EBS (CBS)	Community alerts, CBS referral codes, PHCC linkage, key informant interviews, FGDs, phone surveys	Infectious Diseases	No	Limited	3 outbreaks confirmed (scabies); alert definitions aligned with literature-based COVID-19 definitions; number of events and high-risk events not reported	Community trust via local field teams, integration with facility data, real-time outbreak detection and participatory approach	Lacked direct measurement of data quality; sustainability; scalability to other regions not discussed in depth	Participants desire program continuation; potential for scale-up and integration with national surveillance	Link	CBS considered under EBS and IDP camps are an example of a mass gathering context. Not time frame but it was during Covid-19 era which means from 2019 to 2024
15	Implementing epidemic intelligence in the WHO African region for early detection and response to acute public health events	George Sie Williams, et al. 2021	Multiple	Mix	Varies	Epidemiology & Infection Journal	Accepted manuscript (Retrospective Analysis)	George Sie Williams, et al.	AFRO	NA	AFRO	2017-2020	2021	WHO AFRO	Review of epidemic intelligence processes and their impact on outbreak detection in WHO African region	Effective	4 years	Not specified	EBS	HDRAS, EIOS, MediSys, GPHIN, HealthMap, ProMED	Infectious Diseases	Yes	Yes	20405 signals screened, 924 verified, 780 confirmed/monitored, 104 outbreaks detected via EBS	Use of multi-source, multilingual media monitoring platforms and strong coordination with member states	Signals not verified or unverifiable and dependence on media reporting	Scale up support to member states; Strengthen preparedness and early detection	Link	The study found that 24% of 358 outbreaks across 16 diseases were detected via epidemic intelligence platforms before official WHO notification, with cholera (n=25) and measles (n=8) being the most frequent. The positive predictive value (PPV) of media signals ranged from 8.5% for COVID-19 to 57.6% for measles, and 178 rapid risk assessments (RRAs) were conducted, with cholera being the most freq…
16	Electronic Surveillance System for the Early Notification of Community-Based Epidemics (ESSENCE): Overview, Components, and Public Health Applications	Howard Burkom, et al. 2021	Multiple	Mix	Varies	JMIR Public Health Surveillance Journal	Peer-Reviewed Article	Howard Burkom, et al.	Mix (United States of America and others e.g., Micronesia, Samoa)	Mix	PAHO	2007-2020	2021	Mix (Walter Reed Army Institute for Research (WRAIR), Johns Hopkins University Applied Physics Laboratory (JHU/APL), the Center for Disease Control and Prevention (CDC))	Overview and evaluation of ESSENCE's adaptability, utility, innovations, and user-driven enhancements	Effective	NA	Not specified	EBS & Syndromic Surveillance	ESSENCE, OpenESSENCE, SAGES	All hazard	Yes	Yes (dashboarding, visualizations, automated queries, cohort tools)	Detected unreported disease cases	High technological integration (Versatile querying, modular deployment, shareable visualizations, longitudinal cohort tracking, integration of feedback and minimal data requirements)	Data precision limited by location field quality, performance trade-offs due to short baselines and legal barriers to data sharing	Continued development based on user input; expand collaboration tools and visualizations; support for limited-resource settings	Link
17	Saúde na Copa: The World’s First Application of Participatory Surveillance for a Mass Gathering at FIFA World Cup 2014, Brazil	Leal Neto, et al. 2017	FIFA World Cup	Sportive event	Not specified	JMIR Public Health Surveillance Journal	Peer-Reviewed Article of a case-base study	Leal Neto, et al.	Brazil	Upper Middle Income	PAHO	2014	2017	Mix (The Secretariat of Health Surveillance (Brazil’s Ministry of Health), Skoll Global Threats Fund, and Epitrack eHealth)	Participatory surveillance via mobile app (Healthy Cup) during the FIFA World Cup 2014	Effective	Not mentioned	New for FIFA WC 2014 event	EBS (Participatory)	Healthy Cup app	Infectious Diseases	No	Yes (An application)	47,879 total posts; 26,218 posts in host cities (54.76%), 21,661 in non-host cities (45.24%); <1% posts from foreigners; most reported syndrome: respiratory; validation by traditional systems (no public health emergency identified); rash and bleeding syndromes associated with demand for health services	High technological integration (Low cost for data acquisition, timeliness of data, platform scalability, capacity for integration with public health services)	Limited language options, low international usage, unsustained media impact, some reports marked as spam, need for reciprocity and engagement strategies and unclear government roles in participatory surveillance	Test reciprocity model; improve communication and digital media strategies; ensure governments have capacity to process participatory surveillance data	Link	Healthy Cup served as basis for Guardians of Health app during Olympics/Paralympics in Brazil; respiratory syndrome most frequently reported; highest number of posts from Brasilia (30.33% of host city posts)
18	Detecting Disease Outbreaks in Mass Gatherings Using Internet Data	Yom-Tov, et al. 2014	Wakestock, V Festival, Bestival, Wirelessfest, T in the Park, and 5 additional unnamed UK festivals, and 2012 Hajj	Mix	Varies	Journal of Medical Internet Research	Peer-Reviewed Article	Yom-Tov, et al.	Mix (United Kingdom and Kingdom of Saudi Arabia)	High Income	Mix (EURO & EMRO)	2012	2014	Not specified	Investigated whether syndromic surveillance based on Twitter and query logs could be used to monitor mass gatherings	Effective	Not mentioned but all has 30 days before and after the event as a buffer	New (Use of three novel statistical methods applied to Internet data sources)	EBS & Syndromic Surveillance	Twitter, Bing query logs	Infectious Diseases	No	Yes (Twitter and Bing data with statistical modeling (lognormal distribution fit, FDR, Fisher’s test))	Symptoms such as “cough” (Wakestock), “tremor” (Bestival), “diarrhea” and “vomiting” (from Bing logs); statistically significant	High technological integration (Multi-method comparison; ROC validation; reduced false positives through agreement across methods)	Lack of ground truth data, sparse Bing data, possible non-disease-related symptoms and difficult validation due to dispersion	Compare with traditional surveillance methods; filtering stage needed to eliminate non-disease symptoms	Link	They conducted an analysis for Twitter data using syndromic surveillance
19	Strengthening public health: making the case for mass gatherings	Ute Enderlein, et al. 2018	World Youth Day; World Pride Festival; Asian Indoor and Martial Arts Games	Mix	Varies (2.5 M, 3 M and not specified)	Grey Literature, WHO Online Database	Grey Literature (WHO case report)	Ute Enderlein & Jetri Regmi	EUR countries	Mix	EURO	2016-2017	2018	Mix (WHO EURO, WHO Headquarters; Ministries of Health (Poland, Spain, Turkmenistan); Chief Sanitary Inspectorate (Poland); Public Health England)	Strengthening public health preparedness, surveillance, emergency planning, and legacy development under IHR (2005) for mass gatherings	Effective	Not specified	Not specified	EBS	The Hazard Detection and Risk Assessment System HDRAS platform (monitored news media, social media, blogs, aggregators)	All hazard	Yes	Yes (HDRAS)	7,030 scanned items with no major incidents	Capacity building, early involvement of health authorities, legacy framework, WHO training, strong intersectoral coordination and integration of services	Identified technical areas requiring strengthening (Turkmenistan) and lack of standardized legacy documentation	Promote standardized legacy research; long-term capacity integration; build IHR (2005) core functions; share knowledge with other countries	Link
20	Public Health for Mass Gatherings: Key Considerations	WHO 2015	All	All	Varies	Grey Literature, WHO Online Database	Grey Literature (Technical Guidance)	WHO	All	Mix	All	NA	2015	Mix (Public health authorities, clinical and emergency services, laboratories, environmental health units, international organizations (e.g., WHO), event organizers, communication and media teams, and supporting sectors like IT and logistics.)	Key considerations for mass gathering events health including Surveillance	Effective	Varies but should have a buffer before and after the event	Adopted existing strategies and updating them to tailor the needs for the MG event while integrating all types of surveillance	EBS, IBS, Syndromic, Participatory, Case-based and any other type	Medical venues, emergency departments, mobile health units, hotlines, designated hospitals, private and public labs, environmental health, media, accommodation reports and all used platforms	All hazard	Yes	Yes (Mobile and web platforms (phones, tablets, laptops); GIS mapping; real-time text-based communication systems with GPS/time-stamped logs; shared data infrastructure; mobile app integrating all-hazards assessment toolkit)	Not specified	EBS integration into legacy and routine systems, centralized review of EBS signals, flexible and adaptive data collection (e.g., case/contact tracing), mobile data entry tools for real-time reporting, mobile surveillance application developed to support hazard detection and assessment, rapid communication mechanisms, inclusion of informal sources (e.g., media, hotlines) and international coordina…	Balancing EBS sensitivity and specificity in dynamic environments, establishing clear EBS thresholds with variable population baselines, ensuring timely signal verification and data validation; communication network stress during high-load periods affecting EBS reporting, sustaining trust and timely data sharing across agencies, ensuring EBS tools are fully adopted and understood across all relev…	Enhance evaluation of EBS-specific performance (e.g., timeliness, accuracy, utility); expand training for EBS users including field data collectors; integrate EBS insights into planning and exercises; improve mobile data infrastructure for surveillance; strengthen international data-sharing pathways for EBS alerts; increase stakeholder buy-in by highlighting EBS utility in rapid response; ensure …	Link
21	Key Planning Recommendations for Mass Gatherings in the Context of COVID-19	WHO 2021	All	All	Varies	Grey Literature, WHO Online Database	Grey Literature (Technical Guidance)	WHO	All	Mix	All	2020-2021	2021	WHO	COVID-19-specific MG risk assessment, EBS planning, and public health measures	Effective	Varies but should have a buffer before and after the event	Adopted existing strategies and updating them to tailor the needs for the MG event while integrating all types of surveillance	Syndromic, EBS, contact tracing, active case detection	Mobile apps (symptom monitoring, contact tracing), visual screening, Ag-RDTs, PCR, digital dashboards	COVID-19	Yes	Yes (Strong digital and operational integration (apps, operations centres, compliance officers))	Not specified	Strong interagency coordination, use of liaison officers, real-time dashboards, adaptive mitigation	Inconsistent implementation, infrastructure/resource constraints	Expand global EBS readiness, integrate digital tools and risk stratification, train liaison staff	Link
22	Mass gathering events and COVID-19; lessons learnt from the 2020 European football championship	Tanja Schmidt, et al. 2023	Union of European Football Associations (UEFA)	Sportive event	Not specified	Grey Literature, WHO Online Database	Grey Literature (WHO case report)	Tanja Schmidt et al.	Mix (13 host countries including Azerbaijan, Denmark, Germany, Hungary, Italy, Netherlands, Romania, Russian Federation, Spain, United Kingdom)	Mix	EURO	2021	2023	Mix (WHO EURO, Union of European Football Associations (UEFA), national health authorities, ECDC)	Public health surveillance and risk mitigation during a mass gathering in the context of COVID-19	A gap in formal evaluation frameworks identified	3 months (11 May – 11 August 2021)	Adopted existing EIOS (Epidemic Intelligence from Open Sources) with the integration into WHO’s UEFA Euro 2020 dashboard	EBS & traditional surveillance	EIOS (Epidemic Intelligence from Open Sources), WHO dashboard	All hazard	Yes, implicitly as we have 13 nations but not mentioned clearly	Yes (WHO surveillance dashboard, EIOS platform and UEFA used digital communication channels (apps, emails, social media))	Not specified	Early task force establishment, daily EBS, real-time dashboard, stakeholder coordination, social listening, adaptive communication strategy	Lack of unified evaluation framework for MG surveillance and difficulty monitoring evolving public health/social measures across host cities	Develop robust evaluation frameworks; include areas outside stadiums (fan zones, pubs) in future MG planning and EBS scope and continue surveillance integration	Link
23	Lebanon’s experience in surveillance of communicable diseases during a mass gathering: Sixth Francophone Games, 2009	Nadine Haddad, et al. 2017	Sixth Francophone Games	Sportive event	3000	Eastern Mediterranean Health Journal	Peer-Reviewed Article of a case-base study	Nadine Haddad et al.	Lebanon	Lower Middle Income	EMRO	2009	2017	Mix (Lebanese Ministry of Public Health (MoPH), Esumoh, 6FG Medical Committee, WHO, European Centre for Disease Prevention and Control, Rafic Hariri University Hospital, American University of Beirut, Fanar Laboratory of the Ministry of Agriculture)	Implementation and evaluation of epidemiological surveillance and public health preparedness plan during the 6FG	Effective	16 days (22 September - 7 October 2009)	Not specified	IBS, EBS and Environmental surveillance	MediSys, Al-Moktatafat, zero-reporting forms, standardized medical forms	Infectious Diseases	Yes	Yes (EpiData and MediSys)	No clustering of febrile respiratory infections; gastroenteritis alert detected on 5 October; all samples tested negative for A(H1N1)2009; one food handler tested positive for Salmonella; environmental detection of Aedes cretinus	Early detection of gastroenteritis alert, integration with national systems, zero-reporting innovation	Incomplete zero-reporting due to varying delegation durations and inconvenience of isolation for suspected H1N1 cases	Enhance vector surveillance, ensure post-event surveillance and designate focal points for follow-up health status	Link	First mass gathering surveillance in Lebanon; collaboration with national and international stakeholders emphasized; learning experience amid H1N1 pandemic context
24	Holding mass and large gathering events during the multi-country mpox outbreak in the WHO European Region: lessons identified for future mass gathering preparedness: meeting report, 22 February 2023	WHO 2023	Malta Pride; Maspalomas Gay Pride	Cultural event	Not specified	Grey Literature, WHO Online Database	Grey Literature (WHO webinar)	WHO EURO	Spain	High Income	EURO	2022	2023	Mix (WHO Regional Office for Europe; ECDC; Malta Ministry of Health; Canary Islands Health Service)	Mpox outbreak preparedness, EBS activities, and community engagement during LGBTQIA+ mass gatherings	Intermediate effectiveness	2-3 months	New (Use of mpox-specific WHO/ECDC toolkits; enhanced collaboration with CSOs; use of dating apps for outreach)	IBS & EBS	CSO outreach, social media, dating apps, mpox resource toolkit, webinars	Infectious Diseases	Yes	Yes (mobile toolkits, social media, and dating apps (e.g., Grindr))	Detected 176 confirmed cases in Maspalomas; promoted prevention, vaccination, and risk communication; improved public awareness	Strong partnerships with CSOs, early stakeholder engagement, inclusive health promotion and digital outreach strategies	Hesitancy to engage with authorities for EBS reporting from communities and diagnostic delays due to stigma concerns	Toolkit updates, regional webinars, support for elimination plans, community-driven messaging campaigns	Link
25	Summary report on the Subregional meeting on mass gathering preparedness and response: cross-border collaboration and coordination between Iraq and neighbouring countries	WHO 2019	Arbaeen	Religious event	Not specified	Grey Literature, WHO Online Database	Grey Literature (Summary Report)	WHO	Iraq	Lower Middle Income	EMRO	NA	2019	Mix (Ministries of Health of Iraq, Bahrain, Islamic Republic of Iran, Jordan, Kuwait, Lebanon and Pakistan and WHO)	Risk assessment, surveillance, preparedness and response for mass gatherings	Not specified	Not specified	Adopted enhanced existing systems	IBS & EBS	Not mentioned	NA	Yes	Not Specified	Not specified	Post-event reviews, multisectoral coordination, SOPs for surveillance and response	No targeted risk assessments and limited cross-country collaboration	Country workplans, bilateral meetings, e-learning, laboratory mapping, documentation sharing	Link	It's a general mass gathering meeting for Iraq but since Arbaeen is the biggest event there, we went for it
26	JOINT EXTERNAL EVALUATION OF IHR CORE CAPACITIES of the REPUBLIC OF IRAQ Mission Report 12-17 March 2019	WHO 2019	All	All	Not specified	Grey Literature, WHO Online Database	Grey Literature (WHO Joint External Evaluation Report)	WHO	Iraq	Lower Middle Income	EMRO	2018	2019	Mix (WHO, national emergency operation centres (EOCs), security forces, specialized chemical, biological, radiological and nuclear (CBRN) teams, emergency medical teams, private sector entities, nongovernmental organizations (NGOs), neighbouring countries, host and sending countries, national experts, laboratory collaborating centres, and communication partners including official and social media)	JOINT EXTERNAL EVALUATION OF IHR CORE CAPACITIES of the REPUBLIC OF IRAQ	Not specified	Not specified	Not specified	IBS & EBS	Not mentioned	All hazard	Not mentioned	Not Specified	Not specified	The reporting chain is clearly identified, well-developed multisectoral committees for coordination, collaboration and communication between all relevant sectors	No legislations to supportEBS implementation, not capture chemical events and poisonings adequately	Integrate laboratory information into existing EBS, formalize and fully implement EBS at the national and subnational levels, improving the technical capacity of existing surveillance and networking with neighbouring countries for radio-nuclear event detection	Link	This is a JEE but handles EBS during Arbaeen and others
27	Joint external evaluation of IHR core capacities of the Kingdom of Saudi Arabia: mission report, 12-16 March 2017	WHO 2017	Hajj	Religious event	Not specified	Grey Literature, WHO Online Database	Grey Literature (WHO Joint External Evaluation Report)	WHO	Kingdom of Saudi Arabia	High Income	EMRO	NA	2017	Mix (Ministry of Health (MoH), Ministry of Environment, Water and Agriculture (MoEWA))	JOINT EXTERNAL EVALUATION OF IHR CORE CAPACITIES of the Kingdom of Saudi Arabia	Not specified	Not specified	Adopted exisiting Electronic notification systems, hotline-based event reporting	EBS, IBS and Syndromic	Health Electronic Surveillance Network (HESN), Electronic Notification System (animal health), Hotline (937 and 800), SMS alerts	All hazard	Not mentioned	Yes (Electronic real-time reporting systems, dashboards, SMS alerts and regional access to data)	Not specified	Real-time alerts, data visualization and dashboard	Event-based surveillance not standardized, limited interoperability between human and animal databases and some diseases still reported manually	Standardize EBS, expand lab reporting in HESN and interconnect human and animal systems	Link	This is a JEE but handles EBS during Hajj
28	Report on the Regional stakeholders' meeting to map out the needs for implementing IHR core capacities during the extension period [‎2012–2014]‎, Rabat, Morocco, 12–15 November 2012	WHO 2012	Hajj	Religious event	4 M	Grey Literature, WHO Online Database	Grey Literature (Report)	WHO	Kingdom of Saudi Arabia	High Income	EMRO	NA	2012	Mix (WHO collaborating centre for mass gatherings; public health departments in Saudi Arabia)	The needs for implementing IHR core capacities in EMRO	Not specified	Not specified	Not specified	IBS & EBS	Digital pen system, electronic disease reporting network	Infectious Diseases	Yes	Yes (Digital pen system, automated vehicle location system, electronic reporting network)	Not specified	Multidisciplinary approach, training and rehearsals, digital surveillance tools and regional knowledge-sharing	There was a need to enhance (coordination and communication, disease reporting systems, existing data management processes) and there was a lack of monitoring and evaluation schemes	Support Member States in the Region through training, research, and technical assistance	Link	This is a report mainly targeting IHR core capacities in EMR countriesand it handled Hajj in KSA as a big mass gathering annual event

## Sheet: Characteristics
No.	Study	MG Event Name	MG Event Type	Type of publication and study	Country	Link
1	Vikasendu Aggrawala, et al. 2020	Kumbh Mela	Religious event	Peer-Reviewed case-base study	India	Link
2	Keston Daniel, et al. 2025	Cricket World Cup	Sportive event	Peer-Reviewed case-base study	Mix of sixCaribbean countries	Link
3	Manami Yanagawa, et al. 2022	Olympics and Paraolympic Games	Sportive event	Peer-Reviewed case-base study	Japan	Link
4	Mohamed Sallam, et al. 2024	FIFA World Cup	Sportive event	Peer-Reviewed case-base study	Qatar	Link
5	Severi E., et al. 2014	Olympics and Paraolympic Games	Sportive event	Peer-Reviewed evaluation study	United Kingdom	Link
6	Kasamatsu, Ayu; etal. 2021	Olympics and Paraolympic Games	Sportive event	Peer-Reviewed case-base study	Japan	Link
7	Rossodivita, et al. 2016	EXPO	Cultural event	Peer-Reviewed case-base study	Italy	Link
8	WHO 2024	Multiple	Mix	Grey Literature (Quarterly bulletin)	EMR countries	Link
9	WHO 2024	Hajj	Religious event	Grey Literature (Biweekly Bulletin)	Kingdom of Saudi Arabia	Link
10	WHO 2024	Arbaeen	Religious event	Grey Literature (Biweekly Bulletin)	Iraq	Link
11	Mantero J., et al. 2014	FIFA World Cup	Sportive event	Peer-Reviewed Article (Report)	South Africa	Link
12	J Johns, et al. 2013	Olympics and Paraolympic Games	Sportive event	Peer-Reviewed evaluation study	United Kingdom	Link
13	A Economopoulou, et al. 2014	Olympics and Paraolympic Games	Sportive event	Peer-Reviewed evaluation study	United Kingdom	Link
14	Wolfe, Caitlin M. 2024	Internally Displaced People camps	Internally Displaced People Camps	Dissertation	Iraq	Link
15	George Sie Williams, et al. 2021	Multiple	Mix	Accepted manuscript (Retrospective Analysis)	AFRO	Link
16	Howard Burkom, et al. 2021	Multiple	Mix	Peer-Reviewed Article	Mix (United States of America and others)	Link
17	Leal Neto, et al. 2017	FIFA World Cup	Sportive event	Peer-Reviewed case-base study	Brazil	Link
18	Yom-Tov, et al. 2014	Multiple	Mix	Peer-Reviewed Article	Mix (United Kingdom and Kingdom of Saudi Arabia)	Link
19	Ute Enderlein, et al. 2018	Multiple	Mix	Grey Literature (WHO case report)	EUR countries	Link
20	WHO 2015	All	All	Grey Literature (Technical Guidance)	All	Link
21	WHO 2021	All	All	Grey Literature (Technical Guidance)	All	Link
22	Tanja Schmidt, et al. 2023	Union of European Football Associations (UEFA)	Sportive event	Grey Literature (WHO case report)	Mix (13 European countries)	Link
23	Nadine Haddad, et al. 2017	Sixth Francophone Games	Sportive event	Peer-Reviewed case-base study	Lebanon	Link
24	WHO 2023	Malta Pride; Maspalomas Gay Pride	Cultural event	Grey Literature (WHO webinar)	Spain	Link
25	WHO 2019	Arbaeen	Religious event	Grey Literature (Summary Report)	Iraq	Link
26	WHO 2019	All	All	Grey Literature (Evaluation Report)	Iraq	Link
27	WHO 2017	Hajj	Religious event	Grey Literature (Evaluation Report)	Kingdom of Saudi Arabia	Link
28	WHO 2012	Hajj	Religious event	Grey Literature (Report)	Kingdom of Saudi Arabia	Link
	#VALUE!
	#VALUE!
	#VALUE!
	#VALUE!
	#VALUE!
	#VALUE!

## Sheet: Best Practices
S/N	Best Practice	Frequency	Study Numbers
1	Strong coordination and collaboration (e.g., MOH, WHO, interagency, multisectoral, CSOs)	13	1, 3, 4, 5, 6, 7, 9, 10, 11, 12, 16, 18, 24
2	Real-time monitoring, alerts, and dashboards	11	2, 3, 5, 9, 11, 13, 14, 18, 19, 20, 21
3	Multi-source media monitoring platforms (e.g., EIOS, MedISys, multilingual tools)	9	1, 4, 5, 17, 18, 22, 23, 25, 26
4	Early preparation and risk assessment (e.g., Jeddah tool, cross-border, Delphi)	8	3, 4, 5, 15, 16, 20, 24, 28
5	Integration with IBS, facility data, or national/routine systems	7	2, 6, 8, 21, 23, 26, 28
6	Technological integration (e.g., mobile apps, ROC validation, dashboards, scalability)	7	8, 13, 20, 21, 25, 26, 27

## Sheet: Challenges
S/N	Category	Sub-challenge(s) (in brackets)	Frequency	Study Numbers
1	Coordination & Collaboration Issues	(Coordination gaps, Lack of cross-country collaboration, Lack of interagency coordination, Need for stronger coordination, Lack of clear communication network, Lack of collaboration across multiple agencies)	8	5, 7, 8, 9, 12, 18, 19, 20
2	Technology & Automation Gaps	(Low automation in signal assessment, Low AI use, Lack of integration of digital tools, No automated validation process, Limited use of technological tools for data collection, Inconsistent integration of digital tools)	7	20, 21, 23, 24, 25, 26, 28
3	Signal Assessment & Data Processing	(Duplicate signals, Irrelevant signals, Need for standardized triage criteria, Low-quality article assessment, Signal processing criteria tailored to local context, Difficulty validating signals)	7	20, 21, 22, 23, 24, 26, 28
4	Verification & Data Quality	(Signals not verified or unverifiable, Lacked direct measurement of data quality, Delays in signal verification, Delays in data validation, Inconsistent reporting mechanisms)	6	1, 2, 4, 8, 18, 24
5	Infrastructure & Resource Constraints	(Inconsistent implementation, Infrastructure/resource constraints, High reliance on manual data collection, Over-reliance on manual data collection, Time-intensive implementation, Manual risk assessment screening)	6	9, 10, 18, 21, 23, 24
6	Preparedness & Planning Issues	(Readiness disparities between countries, Lack of targeted risk assessments, Delayed task force establishment, Lack of preparedness planning, Inconsistent training efforts, Lack of structured risk assessment frameworks)	6	5, 7, 8, 12, 19, 24
7	Data Accuracy & Misclassification	(Signal misclassification, Data uniformity issues, Performance trade-offs, High false positives, Data precision limited by location field quality)	6	21, 22, 24, 25, 26, 27

## Sheet: Next Steps
S/N	Category	Next Step	Frequency	Studies Referring
1	Risk-Based Approach & Collaboration	Encourage a risk-based approach for future MG events; strengthen surveillance and cross-agency collaboration; improve strategies to manage unauthorized participants; increase pre-travel awareness, health guidance, and vaccination adherence	8	1, 5, 7, 10, 12, 16, 22, 28
2	Member State Support & Early Detection	Scale up support to member states; Strengthen preparedness and early detection	7	1, 2, 4, 6, 9, 13, 21
3	Evaluation & Integration of EBS	Enhance evaluation of EBS-specific performance (e.g., timeliness, accuracy, utility); expand training for EBS users; integrate EBS insights into planning and exercises	7	4, 5, 6, 9, 12, 15, 28
4	Technological Integration & Surveillance	Improve technological integration; invest in disease surveillance as part of MG public health planning; streamline private-sector reporting and enhance coordination among surveillance agencies	6	2, 6, 9, 14, 16, 28
5	Technical Assistance & Knowledge Sharing	Provide technical assistance, training, research, and knowledge sharing to enhance surveillance systems and public health capacity	6	1, 6, 10, 14, 17, 19

## Sheet: Vis. Best
ID	Best Practice Theme	Percentage (%)
1	Multisectoral and Cross-border Collaboration	0.46
2	Real-time and Early Detection	0.39
3	Multi-Source Media Monitoring Platforms	0.32
4	Standardization and Integration of Surveillance	0.25
5	Technological Integration	0.25

## Sheet: Vis. Challenges
ID	Challenge Theme	Percentage (%)
1	Collaboration	0.29
2	Technology & Automation	0.25
3	Signal Assessment	0.25
4	Verification & Data Quality	0.21
5	Infrastructure & Resource	0.21
6	Preparedness & Planning	0.21
7	Data Accuracy and Misclassification	0.21

## Sheet: Vis. Recommendations
ID	Recommendation Theme	Percentage (%)
1	Risk-based & cross-sectoral approaches	0.29
2	Member States support & early detection	0.25
3	EBS evaluation & integration	0.21
4	Technology & infrastructure	0.21
5	Technical assistance & knowledge sharing	0.18

## Sheet: Thematic Mapping
Common Theme	Number of Studies	Percentage % (n=28)	Studies ID
Surveillance Systems Integration & Data Quality Improvement	20	0.71	1, 2, 4, 5, 6, 8, 9, 12, 15, 17, 18, 20, 21, 22, 23, 24, 25, 26, 27, 28
Technology & Infrastructure	17	0.61	{2, 6, 8, 9, 10, 13, 14, 16, 18, 20, 21, 23, 24, 25, 26, 27, 28}
Cross-sectoral collaboration	16	0.57	1, 3, 4, 5, 6, 7, 8, 9, 10, 11, 12, 16, 18, 19, 20, 24
Early Detection & Real-time Analysis	14	0.5	{1, 2, 3, 4, 5, 6, 9, 11, 13, 14, 18, 19, 20, 21}
Capacity Building	14	0.5	1, 2, 4, 6, 9, 10, 13, 14, 17, 18, 19, 21, 23, 24
